# Supplementary material for: Progress in the Genetics of Myelodysplastic Syndromes with a Latin American Perspective
Source: Genes (Basel). 2025 Jun 2;16(6):687. doi: 10.3390/genes16060687 (PMC12192143; doi:10.3390/genes16060687)
Supplement: Supplementary file 1 [file genes-16-00687-s001.zip]

Archive with 1 entries (1 files):
- genes-3622349-supplementary.pdf
